# Supplementary material for: Effects of tonotopic matching and spatial cues on segregation of competing speech in simulations of bilateral cochlear implants
Source: PLoS One. 2022 Jul 5;17(7):e0270759. doi: 10.1371/journal.pone.0270759 (PMC9255761; doi:10.1371/journal.pone.0270759)
Supplement: S1 Data — (XLSX) [file pone.0270759.s001.xlsx]

## Sheet: raw data
Clinical FAT
Co-located Listening Condition
	Mean	Std	S1	S2	S3	S4	S5	S6	S7	S8	S9	S10	S11	S12	S13	S14	S15	S16	S17	S18	S19	S20
0-mm	9.8375	1.63907	5.85	8	9.3	9.85	12.45	11.05	9.15	7.6	10.5	10.35	11.3	10.1	8.3	10.6	8	11.8	10.65	11.8	10.15	9.95
2-mm	11.5825	1.99099	8.3	9.8	10.95	9.3	12.3	12.3	14.8	9.6	10.8	11.3	10.5	13.4333	7.76667	14.1	12.6	11.4	12	14.7	13.05	12.65
6-mm	13.7108	1.51822	11.2	12.4	12	13.5	15.35	14.85	13.55	12.6	14.1	13.85	12.5	11.9667	11.8	15.5	13.8	16.2	16.65	14.6	13.5	14.3
Spatially Separated Listening Condition:
	Mean	Std	S1	S2	S3	S4	S5	S6	S7	S8	S9	S10	S11	S12	S13	S14	S15	S16	S17	S18	S19	S20
0-mm	8.055	1.69759	6	5.65	6.8	7.5	9.85	8.85	11.45	7.35	7.75	6.45	8.65	9.9	4.8	9.1	9.5	9.3	7.4	9.85	8.15	6.8
2-mm	11.2933	1.88923	9.6	11.0333	11.3	9.35	10.1	13.3	13.6	10.45	10.15	10.15	11.15	13.3333	6.65	14.5	9.8	12	11.8	13.85	12.5	11.25
6-mm	12.0667	1.69324	10.5	10.35	11	10.7	13.7	13.95	11.3	11	14.45	12.3	11.15	11.5	8.3	11.9	13.9333	12.85	14.35	12.2	14.7	11.2
MATCHED FAT
Co-located Listening Condition
	Mean	Std	S1	S2	S3	S4	S5	S6	S7	S8	S9	S10	S11	S12	S13	S14	S15	S16	S17	S18	S19	S20
0-mm	7.24917	1.41309	5	6.5	6.65	5.65	8.55	6.95	8.85	6.25	9.3	9.3	7.66667	7.15	5.9	8.2	6.76667	8.5	5.95	4.8	8.55	8.5
2-mm	8.1275	1.42335	7.25	7.05	8.5	9	8.45	8.65	9.25	9.35	8.2	9.15	8.15	10	5.85	8.65	8.3	4.65	7.3	7.1	6.9	10.8
6-mm	8.755	1.50944	7.5	7.85	9.25	6.65	9.8	10.5	10	7.25	9.9	8.45	7.5	11	7.5	8.5	6.3	7.85	9.6	8.35	9.35	12
Spatially Separated Listening Condition:
	Mean	Std	S1	S2	S3	S4	S5	S6	S7	S8	S9	S10	S11	S12	S13	S14	S15	S16	S17	S18	S19	S20
0-mm	5.44333	1.82512	2.15	3.8	4.15	2.35	5.85	6	5.15	3.65	5.5	6.25	5.5	8.7	3.05	8	7.65	5.65	6.35	5.3	6.15	7.66667
2-mm	7.1425	1.33113	4.3	5.95	5.95	6.1	7.45	6.15	8.4	5.5	7.65	7.45	7.65	9.8	6.15	9.15	6.65	8.65	7.95	7.05	7.8	7.1
6-mm	7.6375	1.58681	6.15	5.23333	7.15	6.9	8.95	7.85	8.45	4.35	8.5	6.95	9.15	10.2	6.5	8	6.1	7.85	10.05	6.66667	7.85	9.9
